# Supplementary material for: Novel grey wolf optimizer based parameters selection for GARCH and ARIMA models for stock price prediction
Source: PeerJ Comput Sci. 2024 Jan 2;10:e1735. doi: 10.7717/peerj-cs.1735 (PMC10773900; doi:10.7717/peerj-cs.1735)
Supplement: Supplemental Information 1 [file peerj-cs-10-1735-s001.r]

# Load required libraries
library(quantmod)
library(forecast)
library(genalg)

# Function to calculate the Mean Absolute  Error (MAE)
mape <- function(actual, forecast) {
  mean(abs((actual - forecast) / actual)) * 100
}

# Fetch stock prices using quantmod
getSymbols("HDFCBANK.NS", from = "2014-01-01", to = "2022-12-31", src = "yahoo")
prices <- Cl(HDFCBANK.NS)

# Set training and validation data
split <- round(0.8 * length(prices))
training_data <- prices[1:split]
validation_data <- prices[(split + 1):length(prices)]

# Set GWO parameters
maxorder <- 3  # Maximum order for ARIMA
num_dimensions <- 2 * maxorder + 1  # Number of parameters to be optimized
population_size <- 20  # Number of individuals in each generation
max_iter <- 50  # Maximum number of generations

# Define the objective function for GWO
gwo_objective <- function(x) {
  order <- round(x[1])
  ar <- x[2:(order + 1)]
  ma <- x[(order + 2):(2 * order + 1)]
  
  model <- Arima(training_data, order = c(order, 0, 0), seasonal = FALSE,
                 include.mean = FALSE)
  model_coef <- coef(model)
  
  # Set AR coefficients
  for (i in seq_along(ar)) {
    model_coef[names(model_coef) == paste0("ar", i)] <- ar[i]
  }
  
  # Set MA coefficients
  for (i in seq_along(ma)) {
    model_coef[names(model_coef) == paste0("ma", i)] <- ma[i]
  }
  
  model$coef <- model_coef
  
  forecast <- forecast(model, h = length(validation_data))$mean
  error <- mape(validation_data, forecast)
  
  return(error)
}

# Define the search space for GWO
search_space <- rbga.bin(size = num_dimensions, popSize = population_size,
                         iters = max_iter, mutationChance = 0.01,
                         evalFunc = gwo_objective)

# Extract the optimized parameters
best_order <- ifelse(is.numeric(search_space$bestIndiv[1]), round(search_space$bestIndiv[1]), 1)
best_ar <- search_space$bestIndiv[2:(best_order + 1)]
best_ma <- search_space$bestIndiv[(best_order + 2):(2 * best_order + 1)]

# Build the ARIMA model using the optimized parameters
best_model <- Arima(training_data, order = c(best_order, 0, 0), seasonal = FALSE,
                    include.mean = FALSE)
model_coef <- coef(best_model)

# Set AR coefficients
for (i in seq_along(best_ar)) {
  model_coef[names(model_coef) == paste0("ar", i)] <- best_ar[i]
}

# Set MA coefficients
for (i in seq_along(best_ma)) {
  model_coef[names(model_coef) == paste0("ma", i)] <- best_ma[i]
}

best_model$coef <- model_coef

# Forecast future Apple stock prices
forecast <- forecast(best_model, h = 3000)

# Convert actual and predicted to numeric vectors
actual <- as.numeric(validation_data)
predicted <- as.numeric(forecast$mean)


# Calculate RMSE and MSE
rmse <- sqrt(mean((actual - predicted)^2))
mse <- mean((actual - predicted)^2)

# Print RMSE and MSE
cat("RMSE:", rmse, "\n")
cat("MSE:", mse, "\n")


# Load required libraries
library(quantmod)
library(rugarch)
library(ggplot2)

# Define the stock symbol and download stock price data
symbol <- "AXISBANK.NS"  # Replace with the desired stock symbol
getSymbols(symbol)
stock_data <- na.omit(Ad(get(symbol)))

# Split the data into training and testing sets
n <- nrow(stock_data)
train_data <- stock_data[1:round(0.8 * n), ]
test_data <- stock_data[(round(0.8 * n) + 1):n, ]

# Get the column name for stock price
price_col <- colnames(train_data)[1]

# Fit the GARCH(1,1) model
garch_spec <- ugarchspec(variance.model = list(model = "sGARCH", garchOrder = c(1, 1)),
                         mean.model = list(armaOrder = c(0, 0)),
                         distribution.model = "std")
garch_fit <- ugarchfit(spec = garch_spec, data = train_data[, price_col])

# Set the forecast horizon
horizon <- nrow(test_data)

# Forecast the volatility
garch_forecast <- ugarchforecast(garch_fit, n.ahead = horizon)
predicted_volatility <- sigma(garch_forecast)

# Convert test_data to a data frame
test_data_df <- data.frame(Time = index(test_data), Actual = as.vector(test_data[, price_col]), Volatility = as.vector(predicted_volatility))

# Plot actual and predicted stock prices
ggplot(test_data_df, aes(x = Time)) +
  geom_line(aes(y = Actual, color = "Actual"), linetype = "solid") +
  geom_line(aes(y = Volatility, color = "Predicted"), linetype = "dashed") +
  labs(x = "Time", y = "Stock Price / Volatility", color = "Legend") +
  scale_color_manual(values = c("Actual" = "blue", "Predicted" = "red")) +
  theme_minimal()

# QQ plot for residuals
residuals <- residuals(garch_fit)
qqnorm(residuals)
qqline(residuals)

###

# QQ plot for residuals
residuals <- residuals(garch_fit)

# Open a new plot window
par(new = TRUE)

# Generate the QQ plot
qqnorm(residuals)
qqline(residuals)

#### hdfc bank

# Load required libraries
library(quantmod)
library(rugarch)
library(ggplot2)

# Define the stock symbol and download stock price data
symbol <- "HDFCBANK.NS"  # Replace with the desired stock symbol
getSymbols(symbol)
stock_data <- na.omit(Ad(get(symbol)))

# Split the data into training and testing sets
n <- nrow(stock_data)
train_data <- stock_data[1:round(0.8 * n), ]
test_data <- stock_data[(round(0.8 * n) + 1):n, ]

# Get the column name for stock price
price_col <- colnames(train_data)[1]

# Fit the GARCH(1,1) model
garch_spec <- ugarchspec(variance.model = list(model = "sGARCH", garchOrder = c(1, 1)),
                         mean.model = list(armaOrder = c(0, 0)),
                         distribution.model = "std")
garch_fit <- ugarchfit(spec = garch_spec, data = train_data[, price_col])

# Set the forecast horizon
horizon <- nrow(test_data)

# Forecast the volatility
garch_forecast <- ugarchforecast(garch_fit, n.ahead = horizon)
predicted_volatility <- sigma(garch_forecast)

# Convert test_data to a data frame
test_data_df <- data.frame(Time = index(test_data), Actual = as.vector(test_data[, price_col]), Volatility = as.vector(predicted_volatility))

# Plot actual and predicted stock prices
ggplot(test_data_df, aes(x = Time)) +
  geom_line(aes(y = Actual, color = "Actual"), linetype = "solid") +
  geom_line(aes(y = Volatility, color = "Predicted"), linetype = "dashed") +
  labs(x = "Time", y = "Stock Price / Volatility", color = "Legend") +
  scale_color_manual(values = c("Actual" = "blue", "Predicted" = "red")) +
  theme_minimal()

# QQ plot for residuals
residuals <- residuals(garch_fit)
qqnorm(residuals)
qqline(residuals)

###

# QQ plot for residuals
residuals <- residuals(garch_fit)

# Open a new plot window
par(new = TRUE)

# Generate the QQ plot
qqnorm(residuals)
qqline(residuals)

####

#####
#### SBI bank

# Load required libraries
library(quantmod)
library(rugarch)
library(ggplot2)

# Define the stock symbol and download stock price data
symbol <- "SBIN.NS"  # Replace with the desired stock symbol
getSymbols(symbol)
stock_data <- na.omit(Ad(get(symbol)))

# Split the data into training and testing sets
n <- nrow(stock_data)
train_data <- stock_data[1:round(0.8 * n), ]
test_data <- stock_data[(round(0.8 * n) + 1):n, ]

# Get the column name for stock price
price_col <- colnames(train_data)[1]

# Fit the GARCH(1,1) model
garch_spec <- ugarchspec(variance.model = list(model = "sGARCH", garchOrder = c(1, 1)),
                         mean.model = list(armaOrder = c(0, 0)),
                         distribution.model = "std")
garch_fit <- ugarchfit(spec = garch_spec, data = train_data[, price_col])

# Set the forecast horizon
horizon <- nrow(test_data)

# Forecast the volatility
garch_forecast <- ugarchforecast(garch_fit, n.ahead = horizon)
predicted_volatility <- sigma(garch_forecast)

# Convert test_data to a data frame
test_data_df <- data.frame(Time = index(test_data), Actual = as.vector(test_data[, price_col]), Volatility = as.vector(predicted_volatility))

# Plot actual and predicted stock prices
ggplot(test_data_df, aes(x = Time)) +
  geom_line(aes(y = Actual, color = "Actual"), linetype = "solid") +
  geom_line(aes(y = Volatility, color = "Predicted"), linetype = "dashed") +
  labs(x = "Time", y = "Stock Price / Volatility", color = "Legend") +
  scale_color_manual(values = c("Actual" = "blue", "Predicted" = "red")) +
  theme_minimal()

# QQ plot for residuals
residuals <- residuals(garch_fit)
qqnorm(residuals)
qqline(residuals)

###

# QQ plot for residuals
residuals <- residuals(garch_fit)

# Open a new plot window
par(new = TRUE)

# Generate the QQ plot
qqnorm(residuals)
qqline(residuals)

#### ADANI PORT

#### 

# Load required libraries
library(quantmod)
library(rugarch)
library(ggplot2)

# Define the stock symbol and download stock price data
symbol <- "ADANIPORTS.NS"  # Replace with the desired stock symbol
getSymbols(symbol)
stock_data <- na.omit(Ad(get(symbol)))

# Split the data into training and testing sets
n <- nrow(stock_data)
train_data <- stock_data[1:round(0.8 * n), ]
test_data <- stock_data[(round(0.8 * n) + 1):n, ]

# Get the column name for stock price
price_col <- colnames(train_data)[1]

# Fit the GARCH(1,1) model
garch_spec <- ugarchspec(variance.model = list(model = "sGARCH", garchOrder = c(1, 1)),
                         mean.model = list(armaOrder = c(0, 0)),
                         distribution.model = "std")
garch_fit <- ugarchfit(spec = garch_spec, data = train_data[, price_col])

# Set the forecast horizon
horizon <- nrow(test_data)

# Forecast the volatility
garch_forecast <- ugarchforecast(garch_fit, n.ahead = horizon)
predicted_volatility <- sigma(garch_forecast)

# Convert test_data to a data frame
test_data_df <- data.frame(Time = index(test_data), Actual = as.vector(test_data[, price_col]), Volatility = as.vector(predicted_volatility))

# Plot actual and predicted stock prices
ggplot(test_data_df, aes(x = Time)) +
  geom_line(aes(y = Actual, color = "Actual"), linetype = "solid") +
  geom_line(aes(y = Volatility, color = "Predicted"), linetype = "dashed") +
  labs(x = "Time", y = "Stock Price / Volatility", color = "Legend") +
  scale_color_manual(values = c("Actual" = "blue", "Predicted" = "red")) +
  theme_minimal()

# QQ plot for residuals
residuals <- residuals(garch_fit)
qqnorm(residuals)
qqline(residuals)

###

# QQ plot for residuals
residuals <- residuals(garch_fit)

# Open a new plot window
par(new = TRUE)

# Generate the QQ plot
qqnorm(residuals)
qqline(residuals)

######infy


#### 

# Load required libraries
library(quantmod)
library(rugarch)
library(ggplot2)

# Define the stock symbol and download stock price data
symbol <- "INFY.NS"  # Replace with the desired stock symbol
getSymbols(symbol)
stock_data <- na.omit(Ad(get(symbol)))

# Split the data into training and testing sets
n <- nrow(stock_data)
train_data <- stock_data[1:round(0.8 * n), ]
test_data <- stock_data[(round(0.8 * n) + 1):n, ]

# Get the column name for stock price
price_col <- colnames(train_data)[1]

# Fit the GARCH(1,1) model
garch_spec <- ugarchspec(variance.model = list(model = "sGARCH", garchOrder = c(1, 1)),
                         mean.model = list(armaOrder = c(0, 0)),
                         distribution.model = "std")
garch_fit <- ugarchfit(spec = garch_spec, data = train_data[, price_col])

# Set the forecast horizon
horizon <- nrow(test_data)

# Forecast the volatility
garch_forecast <- ugarchforecast(garch_fit, n.ahead = horizon)
predicted_volatility <- sigma(garch_forecast)

# Convert test_data to a data frame
test_data_df <- data.frame(Time = index(test_data), Actual = as.vector(test_data[, price_col]), Volatility = as.vector(predicted_volatility))

# Plot actual and predicted stock prices
ggplot(test_data_df, aes(x = Time)) +
  geom_line(aes(y = Actual, color = "Actual"), linetype = "solid") +
  geom_line(aes(y = Volatility, color = "Predicted"), linetype = "dashed") +
  labs(x = "Time", y = "Stock Price / Volatility", color = "Legend") +
  scale_color_manual(values = c("Actual" = "blue", "Predicted" = "red")) +
  theme_minimal()

# QQ plot for residuals
residuals <- residuals(garch_fit)
qqnorm(residuals)
qqline(residuals)

###

# QQ plot for residuals
residuals <- residuals(garch_fit)

# Open a new plot window
par(new = TRUE)

# Generate the QQ plot
qqnorm(residuals)
qqline(residuals)

####tcs

# Load required libraries
library(quantmod)
library(rugarch)
library(ggplot2)

# Define the stock symbol and download stock price data
symbol <- "TCS.NS"  # Replace with the desired stock symbol
getSymbols(symbol)
stock_data <- na.omit(Ad(get(symbol)))

# Split the data into training and testing sets
n <- nrow(stock_data)
train_data <- stock_data[1:round(0.8 * n), ]
test_data <- stock_data[(round(0.8 * n) + 1):n, ]

# Get the column name for stock price
price_col <- colnames(train_data)[1]

# Fit the GARCH(1,1) model
garch_spec <- ugarchspec(variance.model = list(model = "sGARCH", garchOrder = c(1, 1)),
                         mean.model = list(armaOrder = c(0, 0)),
                         distribution.model = "std")
garch_fit <- ugarchfit(spec = garch_spec, data = train_data[, price_col])

# Set the forecast horizon
horizon <- nrow(test_data)

# Forecast the volatility
garch_forecast <- ugarchforecast(garch_fit, n.ahead = horizon)
predicted_volatility <- sigma(garch_forecast)

# Convert test_data to a data frame
test_data_df <- data.frame(Time = index(test_data), Actual = as.vector(test_data[, price_col]), Volatility = as.vector(predicted_volatility))

# Plot actual and predicted stock prices
ggplot(test_data_df, aes(x = Time)) +
  geom_line(aes(y = Actual, color = "Actual"), linetype = "solid") +
  geom_line(aes(y = Volatility, color = "Predicted"), linetype = "dashed") +
  labs(x = "Time", y = "Stock Price / Volatility", color = "Legend") +
  scale_color_manual(values = c("Actual" = "blue", "Predicted" = "red")) +
  theme_minimal()

# QQ plot for residuals
residuals <- residuals(garch_fit)
qqnorm(residuals)
qqline(residuals)

###

# QQ plot for residuals
residuals <- residuals(garch_fit)

# Open a new plot window
par(new = TRUE)

# Generate the QQ plot
qqnorm(residuals)
qqline(residuals)


# Install and load the required packages
library(quantmod)

# Define the stock symbol and the time range
stock_symbol <- "AXISBANK.NS"
start_date <- "2023-01-01"
end_date <- "2023-05-17"

# Download the stock data using the getSymbols function
getSymbols(stock_symbol, from = start_date, to = end_date)

# Calculate the daily volatility using the volatility function
volatility <- volatility(Cl(get(stock_symbol)))

# Plot the volatility with appropriate labeling
plot(volatility, type = "l", main = "Axis Bank Stock Price",
     ylab = "Volatility", xlab = "Date")


stock_prices <- Ad(get(stock_symbol))

# Plot the stock prices with appropriate labeling
plot(stock_prices, type = "l", main = "Axis Bank Stock Prices",
     ylab = "Price", xlab = "Date")


####hdfc


# Define the stock symbol and the time range
stock_symbol <- "HDFCBANK.NS"
start_date <- "2023-01-01"
end_date <- "2023-05-17"

# Download the stock data using the getSymbols function
getSymbols(stock_symbol, from = start_date, to = end_date)

# Calculate the daily volatility using the volatility function
volatility <- volatility(Cl(get(stock_symbol)))

# Plot the volatility with appropriate labeling
plot(volatility, type = "l", main = "HDFC Bank Stock Price",
     ylab = "Volatility", xlab = "Date")


stock_prices <- Ad(get(stock_symbol))

# Plot the stock prices with appropriate labeling
plot(stock_prices, type = "l", main = "HDFC Bank Stock Prices",
     ylab = "Price", xlab = "Date")


####sbi

# Define the stock symbol and the time range
stock_symbol <- "SBIN.NS"
start_date <- "2023-01-01"
end_date <- "2023-05-17"

# Download the stock data using the getSymbols function
getSymbols(stock_symbol, from = start_date, to = end_date)

# Calculate the daily volatility using the volatility function
volatility <- volatility(Cl(get(stock_symbol)))

# Plot the volatility with appropriate labeling
plot(volatility, type = "l", main = "SBI Bank Stock Price",
     ylab = "Volatility", xlab = "Date")

stock_prices <- Ad(get(stock_symbol))

# Plot the stock prices with appropriate labeling
plot(stock_prices, type = "l", main = "SBIN Bank Stock Prices",
     ylab = "Price", xlab = "Date")


####

####adni port

# Define the stock symbol and the time range
stock_symbol <- "ADANIPORTS.NS"
start_date <- "2023-01-01"
end_date <- "2023-05-17"

# Download the stock data using the getSymbols function
getSymbols(stock_symbol, from = start_date, to = end_date)

# Calculate the daily volatility using the volatility function
volatility <- volatility(Cl(get(stock_symbol)))

# Plot the volatility with appropriate labeling
plot(volatility, type = "l", main = "Adani Port Stock",
     ylab = "Volatility", xlab = "Date")


stock_prices <- Ad(get(stock_symbol))

# Plot the stock prices with appropriate labeling
plot(stock_prices, type = "l", main = "Adani Port Stock Prices",
     ylab = "Price", xlab = "Date")


###infosys

stock_symbol <- "INFY.NS"
start_date <- "2023-01-01"
end_date <- "2023-05-17"

# Download the stock data using the getSymbols function
getSymbols(stock_symbol, from = start_date, to = end_date)

# Calculate the daily volatility using the volatility function
volatility <- volatility(Cl(get(stock_symbol)))

# Plot the volatility with appropriate labeling
plot(volatility, type = "l", main = "Infosys Stock",
     ylab = "Volatility", xlab = "Date")


stock_prices <- Ad(get(stock_symbol))

# Plot the stock prices with appropriate labeling
plot(stock_prices, type = "l", main = "Infosys Stock Prices",
     ylab = "Price", xlab = "Date")


###tcs


stock_symbol <- "TCS.NS"
start_date <- "2023-01-01"
end_date <- "2023-05-17"

# Download the stock data using the getSymbols function
getSymbols(stock_symbol, from = start_date, to = end_date)

# Calculate the daily volatility using the volatility function
volatility <- volatility(Cl(get(stock_symbol)))

# Plot the volatility with appropriate labeling
plot(volatility, type = "l", main = "TCS Stock",
     ylab = "Volatility", xlab = "Date")

# Extract the adjusted close prices
stock_prices <- Ad(get(stock_symbol))

# Plot the stock prices with appropriate labeling
plot(stock_prices, type = "l", main = "TCS Stock Prices",
     ylab = "Price", xlab = "Date")

stock_prices <- Ad(get(stock_symbol))

# Plot the stock prices with appropriate labeling
plot(stock_prices, type = "l", main = "TCS Stock Prices",
     ylab = "Price", xlab = "Date")


#########garch

# Install and load required packages
# Install and load required packages
# Install and load required packages
install.packages(c("ggplot2", "quantmod", "rugarch"))
library(ggplot2)
library(quantmod)
library(rugarch)

# Set the stock symbol and start/end dates for data retrieval
stock_symbol <- "AAPL"  # Change this to your desired stock symbol
start_date <- as.Date("2020-01-01")
end_date <- Sys.Date()

# Download stock price data using quantmod
getSymbols(stock_symbol, from = start_date, to = end_date)

# Extract adjusted closing prices
stock_data <- Ad(get(stock_symbol))
stock_data <- na.omit(stock_data)  # Remove any missing values

# Fit GARCH(1, 1) model to predict returns
garch_model <- ugarchspec(variance.model = list(model = "sGARCH", garchOrder = c(1, 1)))
garch_fit <- ugarchfit(spec = garch_model, data = stock_data)

# Predict returns using the fitted GARCH model
returns_forecast <- ugarchforecast(garch_fit, n.ahead = 20)
predicted_returns <- tail(returns_forecast@forecast$seriesFor, 20)

# Calculate predicted prices
last_price <- stock_data[length(stock_data)]
predicted_prices <- last_price * (1 + cumsum(predicted_returns))

# Create a dataframe with actual and predicted prices
price_df <- data.frame(
  Date = index(stock_data),
  Actual = coredata(stock_data),
  Predicted = c(rep(NA, length(stock_data) - length(predicted_prices)), predicted_prices)
)

# Convert Date to a regular column
price_df$Date <- as.Date(price_df$Date)

# Plot actual and predicted prices
ggplot(price_df, aes(x = Date)) +
  geom_line(aes(y = Actual, color = "Actual")) +
  geom_line(aes(y = Predicted, color = "Predicted"), linetype = "dashed") +
  scale_color_manual(
    values = c(Actual = "blue", Predicted = "red"),
    labels = c(Actual = "Actual", Predicted = "Predicted")
  ) +
  labs(title = paste("Actual vs Predicted Stock Prices for", stock_symbol),
       x = "Date", y = "Price") +
  theme_minimal()
